# Supplementary material for: Polyoxygenated Klysimplexane- and Eunicellin-Based Diterpenoids from the Gorgonian Briareum violaceum
Source: Molecules. 2021 May 28;26(11):3276. doi: 10.3390/molecules26113276 (PMC8198191; doi:10.3390/molecules26113276)
Supplement: Supplementary file 1 [file molecules-26-03276-s001.zip]

Archive with 1 entries (1 files):
- molecules-1164366-supplementary.pdf
